# Supplementary material for: Energy restriction induced SIRT6 inhibits microglia activation and promotes angiogenesis in cerebral ischemia via transcriptional inhibition of TXNIP
Source: Cell Death Dis. 2022 May 11;13(5):449. doi: 10.1038/s41419-022-04866-x (PMC9095711; doi:10.1038/s41419-022-04866-x)
Supplement: Supplementary file 2 — Fig. 5E-ChIP [file 41419_2022_4866_MOESM2_ESM.xls]

## Sheet: Results
Well	Well Position	Omit	Sample Name	Target Name	Task	Reporter	Quencher	Quantity	Quantity Mean	Quantity SD	RQ	RQ Min	RQ Max	CT	Ct Mean	Ct SD	Delta Ct	Delta Ct Mean	Delta Ct SD	Delta Ct SE	Delta Delta Ct	Automatic Ct Threshold	Ct Threshold	Automatic Baseline	Baseline Start	Baseline End	Amp Status	Comments	Cq Conf	CQCONF	EXPFAIL	PRFLOW	SPIKE	Tm1	Tm2	Tm3	Tm4
63	F3	FALSE	BMVEC-IgG	SIRT6	UNKNOWN	SYBR	None							Undetermined								TRUE	0.50029	TRUE	3	39	No Amp		0	Y	Y	Y	N	85.3799
75	G3	FALSE	BMVEC-IgG	SIRT6	UNKNOWN	SYBR	None							Undetermined								TRUE	0.50029	TRUE	3	39	No Amp		0	Y	Y	Y	N	59.9986
87	H3	FALSE	BMVEC-IgG	SIRT6	UNKNOWN	SYBR	None							Undetermined								TRUE	0.50029	TRUE	3	39	No Amp		0	Y	Y	Y	N	60.6139
61	F1	FALSE	BMVEC-Input	SIRT6	UNKNOWN	SYBR	None							23.0767	23.0457	0.0454017						TRUE	0.50029	TRUE	3	18	Amp		0.978982	N	N	N	N	85.2261
73	G1	FALSE	BMVEC-Input	SIRT6	UNKNOWN	SYBR	None							23.0667	23.0457	0.0454017						TRUE	0.50029	TRUE	3	16	Amp		0.976651	N	N	N	N	85.2261
85	H1	FALSE	BMVEC-Input	SIRT6	UNKNOWN	SYBR	None							22.9935	23.0457	0.0454017						TRUE	0.50029	TRUE	3	15	Amp		0.982208	N	N	N	N	85.2261
50	E2	FALSE	BMVEC-IP	SIRT6	UNKNOWN	SYBR	None							24.5175	24.5276	0.0594442						TRUE	0.50029	TRUE	3	17	Amp		0.978897	N	N	N	N	85.2261
74	G2	FALSE	BMVEC-IP	SIRT6	UNKNOWN	SYBR	None							24.4739	24.5276	0.0594442						TRUE	0.50029	TRUE	3	15	Amp		0.968483	N	N	N	N	85.0722
86	H2	FALSE	BMVEC-IP	SIRT6	UNKNOWN	SYBR	None							24.5914	24.5276	0.0594442						TRUE	0.50029	TRUE	3	18	Amp		0.979353	N	N	N	N	85.0722
3	A3	FALSE	HAPI-IgG	SIRT6	UNKNOWN	SYBR	None							Undetermined								TRUE	0.50029	TRUE	3	29	No Amp		0	Y	N	Y	Y	59.9986
15	B3	FALSE	HAPI-IgG	SIRT6	UNKNOWN	SYBR	None							Undetermined								TRUE	0.50029	TRUE	3	39	No Amp		0	Y	Y	Y	N	60.1524
39	D3	FALSE	HAPI-IgG	SIRT6	UNKNOWN	SYBR	None							Undetermined								TRUE	0.50029	TRUE	3	39	No Amp		0	Y	Y	Y	N	59.9986
1	A1	FALSE	HAPI-Input	SIRT6	UNKNOWN	SYBR	None							23.9963	23.9559	0.117912						TRUE	0.50029	TRUE	3	19	Amp		0.986068	N	N	N	N	85.5337
25	C1	FALSE	HAPI-Input	SIRT6	UNKNOWN	SYBR	None							24.0484	23.9559	0.117912						TRUE	0.50029	TRUE	3	19	Amp		0.976937	N	N	N	N	85.3799
37	D1	FALSE	HAPI-Input	SIRT6	UNKNOWN	SYBR	None							23.8231	23.9559	0.117912						TRUE	0.50029	TRUE	3	18	Amp		0.986648	N	N	N	N	85.2261
2	A2	FALSE	HAPI-IP	SIRT6	UNKNOWN	SYBR	None							26.0253	26.0037	0.0244654						TRUE	0.50029	TRUE	3	21	Amp		0.990327	N	N	N	N	85.5337
26	C2	FALSE	HAPI-IP	SIRT6	UNKNOWN	SYBR	None							26.0087	26.0037	0.0244654						TRUE	0.50029	TRUE	3	20	Amp		0.981133	N	N	N	N	85.3799
38	D2	FALSE	HAPI-IP	SIRT6	UNKNOWN	SYBR	None							25.9771	26.0037	0.0244654						TRUE	0.50029	TRUE	3	18	Amp		0.978798	N	N	N	N	85.2261
																	FIG5D	IgG			SIRT6
																	HAPI	0.02	0.04	0.06	3.11	3.43	3.89
																	BMVEC	0.01	0.02	0.03	4.56	4.98	5.43
