# Supplementary material for: Energy restriction induced SIRT6 inhibits microglia activation and promotes angiogenesis in cerebral ischemia via transcriptional inhibition of TXNIP
Source: Cell Death Dis. 2022 May 11;13(5):449. doi: 10.1038/s41419-022-04866-x (PMC9095711; doi:10.1038/s41419-022-04866-x)
Supplement: Supplementary file 3 — Fig. 5F-ChIP [file 41419_2022_4866_MOESM3_ESM.xls]

## Sheet: HAPI
Well	Well Position	Omit	Sample Name	Target Name	Task	Reporter	Quencher	Quantity	Quantity Mean	Quantity SD	RQ	RQ Min	RQ Max	CT	Ct Mean	Ct SD	Delta Ct	Delta Ct Mean	Delta Ct SD	Delta Ct SE	Delta Delta Ct	Automatic Ct Threshold	Ct Threshold	Automatic Baseline	Baseline Start	Baseline End	Amp Status	Comments	Cq Conf	CQCONF	EXPFAIL	PRFLOW	NOISE	Tm1	BADROX	Tm2	CTFAIL	Tm3	OUTLIERRG	Tm4
6	A6	FALSE	HAPI-Con-IgG	SIRT6	UNKNOWN	SYBR	None							Undetermined								TRUE	0.461223	TRUE	3	39	No Amp		0	Y	Y	Y	N	82.5827	N		N		N
18	B6	FALSE	HAPI-Con-IgG	SIRT6	UNKNOWN	SYBR	None							Undetermined								TRUE	0.461223	TRUE	3	39	No Amp		0	Y	Y	Y	N	90.1102	N		N		N
42	D6	FALSE	HAPI-Con-IgG	SIRT6	UNKNOWN	SYBR	None							Undetermined								TRUE	0.461223	TRUE	3	39	No Amp		0	Y	Y	Y	N	60.0003	N		N		N
4	A4	FALSE	HAPI-Con-Input	SIRT6	UNKNOWN	SYBR	None							23.9929	23.9322	0.0598677						TRUE	0.461223	TRUE	3	18	Amp		0.98396	N	N	N	N	85.6503	N		N		N
16	B4	FALSE	HAPI-Con-Input	SIRT6	UNKNOWN	SYBR	None							23.9158	23.9322	0.0598677						TRUE	0.461223	TRUE	3	18	Amp		0.978218	N	N	N	N	85.6503	N		N		N
40	D4	FALSE	HAPI-Con-Input	SIRT6	UNKNOWN	SYBR	None							23.8878	23.9322	0.0598677						TRUE	0.461223	TRUE	3	17	Amp		0.98057	N	N	N	N	85.4967	N		N		N
5	A5	FALSE	HAPI-Con-IP	SIRT6	UNKNOWN	SYBR	None							25.5496	25.3938	0.135331						TRUE	0.461223	TRUE	3	19	Amp		0.981563	N	N	N	N	85.5016	N		N		N
17	B5	FALSE	HAPI-Con-IP	SIRT6	UNKNOWN	SYBR	None							25.3055	25.3938	0.135331						TRUE	0.461223	TRUE	3	20	Amp		0.969736	N	N	N	N	85.1943	N		N		N
41	D5	FALSE	HAPI-Con-IP	SIRT6	UNKNOWN	SYBR	None							25.3262	25.3938	0.135331						TRUE	0.461223	TRUE	3	20	Amp		0.977673	N	N	N	N	85.0407	N		N		N
54	E6	FALSE	HAPI-OGD/R-IgG	SIRT6	UNKNOWN	SYBR	None							Undetermined								TRUE	0.461223	TRUE	3	39	No Amp		0	Y	Y	Y	N	60.0003	N		N		N
66	F6	FALSE	HAPI-OGD/R-IgG	SIRT6	UNKNOWN	SYBR	None							Undetermined								TRUE	0.461223	TRUE	3	39	No Amp		0	Y	Y	Y	N	60.0003	N		N		N
78	G6	FALSE	HAPI-OGD/R-IgG	SIRT6	UNKNOWN	SYBR	None							Undetermined								TRUE	0.461223	TRUE	3	39	No Amp		0	Y	Y	Y	N	60.0003	N		N		N
52	E4	FALSE	HAPI-OGD/R-Input	SIRT6	UNKNOWN	SYBR	None							23.9502	23.9652	0.0133063						TRUE	0.461223	TRUE	3	18	Amp		0.972029	N	N	N	N	85.3431	N		N		N
64	F4	FALSE	HAPI-OGD/R-Input	SIRT6	UNKNOWN	SYBR	None							23.9701	23.9652	0.0133063						TRUE	0.461223	TRUE	3	19	Amp		0.982425	N	N	N	N	85.3431	N		N		N
76	G4	FALSE	HAPI-OGD/R-Input	SIRT6	UNKNOWN	SYBR	None							23.9754	23.9652	0.0133063						TRUE	0.461223	TRUE	3	18	Amp		0.987161	N	N	N	N	85.1895	N		N		N
53	E5	FALSE	HAPI-OGD/R-IP	SIRT6	UNKNOWN	SYBR	None							27.5285	27.5413	0.0146927						TRUE	0.461223	TRUE	3	22	Amp		0.976734	N	N	N	N	85.1943	N		N		N
77	G5	FALSE	HAPI-OGD/R-IP	SIRT6	UNKNOWN	SYBR	None							27.5573	27.5413	0.0146927						TRUE	0.461223	TRUE	3	22	Amp		0.98044	N	N	N	N	85.1943	N		N		N
89	H5	FALSE	HAPI-OGD/R-IP	SIRT6	UNKNOWN	SYBR	None							27.538	27.5413	0.0146927						TRUE	0.461223	TRUE	3	23	Amp		0.97073	N	N	N	N	85.1943	N		N		N
21	B9	FALSE	HAPI-OGD/R+2-DG-IgG	SIRT6	UNKNOWN	SYBR	None							Undetermined								TRUE	0.461223	TRUE	3	18	No Amp		0	Y	N	Y	N	59.9992	N		Y		N
33	C9	FALSE	HAPI-OGD/R+2-DG-IgG	SIRT6	UNKNOWN	SYBR	None							Undetermined								TRUE	0.461223	TRUE	3	39	No Amp		0	Y	Y	Y	N	63.2216	N		N		N
45	D9	FALSE	HAPI-OGD/R+2-DG-IgG	SIRT6	UNKNOWN	SYBR	None							Undetermined								TRUE	0.461223	TRUE	3	39	No Amp		0	Y	Y	N	N	59.9992	N		N		N
7	A7	FALSE	HAPI-OGD/R+2-DG-Input	SIRT6	UNKNOWN	SYBR	None							22.9862	22.9587	0.0262504						TRUE	0.461223	TRUE	3	18	Amp		0.977187	N	N	N	N	85.3479	N		N		N
19	B7	FALSE	HAPI-OGD/R+2-DG-Input	SIRT6	UNKNOWN	SYBR	None							22.9558	22.9587	0.0262504						TRUE	0.461223	TRUE	3	17	Amp		0.982946	N	N	N	N	85.3479	N		N		N
31	C7	FALSE	HAPI-OGD/R+2-DG-Input	SIRT6	UNKNOWN	SYBR	None							22.934	22.9587	0.0262504						TRUE	0.461223	TRUE	3	16	Amp		0.975513	N	N	N	N	85.3479	N		N		N
20	B8	FALSE	HAPI-OGD/R+2-DG-IP	SIRT6	UNKNOWN	SYBR	None							25.5259	25.5264	0.025678						TRUE	0.461223	TRUE	3	20	Amp		0.974634	N	N	N	N	85.3479	N		N		N
32	C8	FALSE	HAPI-OGD/R+2-DG-IP	SIRT6	UNKNOWN	SYBR	None							25.5523	25.5264	0.025678						TRUE	0.461223	TRUE	3	19	Amp		0.9816	N	N	N	N	85.1943	N		N		N
44	D8	FALSE	HAPI-OGD/R+2-DG-IP	SIRT6	UNKNOWN	SYBR	None							25.5009	25.5264	0.025678						TRUE	0.461223	TRUE	3	20	Amp		0.982685	N	N	N	N	85.0407	N		N		N
57	E9	FALSE	HAPI-OGD/R+Metformin-IgG	SIRT6	UNKNOWN	SYBR	None							Undetermined								TRUE	0.461223	TRUE	3	32	No Amp		0	Y	N	Y	N	59.9992	N		N		N
69	F9	FALSE	HAPI-OGD/R+Metformin-IgG	SIRT6	UNKNOWN	SYBR	None							Undetermined								TRUE	0.461223	TRUE	3	39	No Amp		0	Y	Y	Y	N	69.3595	N		N		N
81	G9	FALSE	HAPI-OGD/R+Metformin-IgG	SIRT6	UNKNOWN	SYBR	None							Undetermined								TRUE	0.461223	TRUE	3	39	No Amp		0	Y	Y	Y	N	59.9992	N		N		N
55	E7	FALSE	HAPI-OGD/R+Metformin-Input	SIRT6	UNKNOWN	SYBR	None							24.9286	24.9689	0.035859						TRUE	0.461223	TRUE	3	18	Amp		0.982991	N	N	N	N	85.1943	N		N		N
79	G7	FALSE	HAPI-OGD/R+Metformin-Input	SIRT6	UNKNOWN	SYBR	None							24.9972	24.9689	0.035859						TRUE	0.461223	TRUE	3	19	Amp		0.985616	N	N	N	N	85.0407	N		N		N
91	H7	FALSE	HAPI-OGD/R+Metformin-Input	SIRT6	UNKNOWN	SYBR	None							24.9809	24.9689	0.035859						TRUE	0.461223	TRUE	3	19	Amp		0.984454	N	N	N	N	85.0407	N		N		N
56	E8	FALSE	HAPI-OGD/R+Metformin-IP	SIRT6	UNKNOWN	SYBR	None							26.5206	26.548	0.0240881						TRUE	0.461223	TRUE	3	22	Amp		0.984715	N	N	N	N	85.1943	N		N		Y
80	G8	FALSE	HAPI-OGD/R+Metformin-IP	SIRT6	UNKNOWN	SYBR	None							26.5657	26.548	0.0240881						TRUE	0.461223	TRUE	3	22	Amp		0.982183	N	N	N	N	85.1943	N		N		N
92	H8	FALSE	HAPI-OGD/R+Metformin-IP	SIRT6	UNKNOWN	SYBR	None							26.5577	26.548	0.0240881						TRUE	0.461223	TRUE	3	20	Amp		0.961278	N	N	N	N	85.1943	N		N		N
12	A12	FALSE	HAPI-OGD/R+Resveratrol-IgG	SIRT6	UNKNOWN	SYBR	None							Undetermined								TRUE	0.461223	TRUE	3	7	No Amp		0	Y	N	Y	N	59.9992	N		N		N
24	B12	FALSE	HAPI-OGD/R+Resveratrol-IgG	SIRT6	UNKNOWN	SYBR	None							Undetermined								TRUE	0.461223	TRUE	3	35	No Amp		0	Y	N	Y	Y	59.9992	N		N		N
48	D12	FALSE	HAPI-OGD/R+Resveratrol-IgG	SIRT6	UNKNOWN	SYBR	None							Undetermined								TRUE	0.461223	TRUE	3	39	No Amp		0	Y	Y	Y	N	59.9992	Y		N		N
10	A10	FALSE	HAPI-OGD/R+Resveratrol-Input	SIRT6	UNKNOWN	SYBR	None							23.9463	23.9622	0.0137748						TRUE	0.461223	TRUE	3	19	Amp		0.980112	N	N	N	N	85.6249	N		N		N
22	B10	FALSE	HAPI-OGD/R+Resveratrol-Input	SIRT6	UNKNOWN	SYBR	None							23.9697	23.9622	0.0137748						TRUE	0.461223	TRUE	3	18	Amp		0.980414	N	N	N	N	85.4715	N		N		N
46	D10	FALSE	HAPI-OGD/R+Resveratrol-Input	SIRT6	UNKNOWN	SYBR	None							23.9705	23.9622	0.0137748						TRUE	0.461223	TRUE	3	18	Amp		0.977196	N	N	N	N	85.4715	N		N		N
11	A11	FALSE	HAPI-OGD/R+Resveratrol-IP	SIRT6	UNKNOWN	SYBR	None							26.0178	26.0488	0.0598677						TRUE	0.461223	TRUE	3	20	Amp		0.973465	N	N	N	N	85.6249	N		N		N
35	C11	FALSE	HAPI-OGD/R+Resveratrol-IP	SIRT6	UNKNOWN	SYBR	None							26.0108	26.0488	0.0598677						TRUE	0.461223	TRUE	3	21	Amp		0.981868	N	N	N	N	85.4715	N		N		N
47	D11	FALSE	HAPI-OGD/R+Resveratrol-IP	SIRT6	UNKNOWN	SYBR	None							26.1178	26.0488	0.0598677						TRUE	0.461223	TRUE	3	21	Amp		0.97825	N	N	N	N	85.4715	N		N		N

## Sheet: BMVEC
Well	Well Position	Omit	Sample Name	Target Name	Task	Reporter	Quencher	Quantity	Quantity Mean	Quantity SD	RQ	RQ Min	RQ Max	CT	Ct Mean	Ct SD	Delta Ct	Delta Ct Mean	Delta Ct SD	Delta Ct SE	Delta Delta Ct	Automatic Ct Threshold	Ct Threshold	Automatic Baseline	Baseline Start	Baseline End	Amp Status	Comments	Cq Conf	CQCONF	EXPFAIL	PRFLOW	Tm1	Tm2	Tm3	Tm4
60	E12	FALSE	BMVEC-Con-IgG	SIRT6	UNKNOWN	SYBR	None							Undetermined								TRUE	0.46395	TRUE	3	33	No Amp		0	Y	N	N	59.9992
72	F12	FALSE	BMVEC-Con-IgG	SIRT6	UNKNOWN	SYBR	None							Undetermined								TRUE	0.46395	TRUE	3	39	No Amp		0	Y	Y	N	62.1475
84	G12	FALSE	BMVEC-Con-IgG	SIRT6	UNKNOWN	SYBR	None							Undetermined								TRUE	0.46395	TRUE	3	32	No Amp		0	Y	N	Y	63.375
59	E11	FALSE	BMVEC-Con-IP	SIRT6	UNKNOWN	SYBR	None							27.9611	25.9846	0.016315						TRUE	0.46395	TRUE	3	20	Amp		0.978724	N	N	N	85.4715
71	F11	FALSE	BMVEC-Con-IP	SIRT6	UNKNOWN	SYBR	None							27.9419	25.9846	0.016315						TRUE	0.46395	TRUE	3	21	Amp		0.986273	N	N	N	85.3181
95	H11	FALSE	BMVEC-Con-IP	SIRT6	UNKNOWN	SYBR	None							27.9287	25.9846	0.016315						TRUE	0.46395	TRUE	3	20	Amp		0.980447	N	N	N	85.4715
70	F10	FALSE	BMVEC-Con-Input	SIRT6	UNKNOWN	SYBR	None							26.1626	26.1445	0.0253668						TRUE	0.46395	TRUE	3	18	Amp		0.983569	N	N	N	85.4715
82	G10	FALSE	BMVEC-Con-Input	SIRT6	UNKNOWN	SYBR	None							26.1553	26.1445	0.0253668						TRUE	0.46395	TRUE	3	18	Amp		0.973969	N	N	N	85.3181
94	H10	FALSE	BMVEC-Con-Input	SIRT6	UNKNOWN	SYBR	None							26.1155	26.1445	0.0253668						TRUE	0.46395	TRUE	3	19	Amp		0.977802	N	N	N	85.3181
15	B3	FALSE	BMVEC-OGD/R-IgG	SIRT6	UNKNOWN	SYBR	None							Undetermined								TRUE	0.429521	TRUE	3	5	No Amp		0	Y	N	Y	N	59.9995
27	C3	FALSE	BMVEC-OGD/R-IgG	SIRT6	UNKNOWN	SYBR	None							Undetermined								TRUE	0.429521	TRUE	3	39	No Amp		0	Y	Y	Y	N	59.9995
39	D3	FALSE	BMVEC-OGD/R-IgG	SIRT6	UNKNOWN	SYBR	None							Undetermined								TRUE	0.429521	TRUE	3	39	No Amp		0	Y	Y	Y	N	59.9995
1	A1	FALSE	BMVEC-OGD/R-Input	SIRT6	UNKNOWN	SYBR	None							24.018	24.0159	0.0605507						TRUE	0.429521	TRUE	3	20	Amp		0.962434	N	N	N	N	85.6941
25	C1	FALSE	BMVEC-OGD/R-Input	SIRT6	UNKNOWN	SYBR	None							23.9543	24.0159	0.0605507						TRUE	0.429521	TRUE	3	17	Amp		0.97344	N	N	N	N	85.3864
37	D1	FALSE	BMVEC-OGD/R-Input	SIRT6	UNKNOWN	SYBR	None							24.0753	24.0159	0.0605507						TRUE	0.429521	TRUE	3	19	Amp		0.970207	N	N	N	N	85.3864
2	A2	FALSE	BMVEC-OGD/R-IP	SIRT6	UNKNOWN	SYBR	None							27.5552	27.5814	0.0426302						TRUE	0.429521	TRUE	3	21	Amp		0.975375	N	N	N	N	85.5402
26	C2	FALSE	BMVEC-OGD/R-IP	SIRT6	UNKNOWN	SYBR	None							27.5585	27.5814	0.0426302						TRUE	0.429521	TRUE	3	22	Amp		0.96529	N	N	N	N	85.3864
38	D2	FALSE	BMVEC-OGD/R-IP	SIRT6	UNKNOWN	SYBR	None							27.6306	27.5814	0.0426302						TRUE	0.429521	TRUE	3	22	Amp		0.951862	N	N	N	N	85.2325
51	E3	FALSE	BMVEC-OGD/R+2-DG-IgG	SIRT6	UNKNOWN	SYBR	None							Undetermined								TRUE	0.429521	TRUE	3	35	No Amp		0	Y	N	Y	N	59.9995
63	F3	FALSE	BMVEC-OGD/R+2-DG-IgG	SIRT6	UNKNOWN	SYBR	None							Undetermined								TRUE	0.429521	TRUE	3	39	No Amp		0	Y	Y	Y	N	59.9995
75	G3	FALSE	BMVEC-OGD/R+2-DG-IgG	SIRT6	UNKNOWN	SYBR	None							Undetermined								TRUE	0.429521	TRUE	3	12	No Amp		0	Y	N	Y	N	59.9995
49	E1	FALSE	BMVEC-OGD/R+2-DG-Input	SIRT6	UNKNOWN	SYBR	None							23.9076	23.938	0.0379216						TRUE	0.429521	TRUE	3	19	Amp		0.989679	N	N	N	N	85.3864
61	F1	FALSE	BMVEC-OGD/R+2-DG-Input	SIRT6	UNKNOWN	SYBR	None							23.9259	23.938	0.28386						TRUE	0.429521	TRUE	3	19	Amp		0.962834	N	N	N	N	85.2325
85	H1	FALSE	BMVEC-OGD/R+2-DG-Input	SIRT6	UNKNOWN	SYBR	None							23.9805	23.938	0.28386						TRUE	0.429521	TRUE	3	19	Amp		0.96243	N	N	N	Y	85.2325
50	E2	FALSE	BMVEC-OGD/R+2-DG-IP	SIRT6	UNKNOWN	SYBR	None							26.4799	26.4562	0.0219388						TRUE	0.429521	TRUE	3	21	Amp		0.954251	N	N	N	N	85.2325
62	F2	FALSE	BMVEC-OGD/R+2-DG-IP	SIRT6	UNKNOWN	SYBR	None							26.4367	26.4562	0.0219388						TRUE	0.429521	TRUE	3	20	Amp		0.966784	N	N	N	N	85.2325
86	H2	FALSE	BMVEC-OGD/R+2-DG-IP	SIRT6	UNKNOWN	SYBR	None							26.4521	26.4562	0.0219388						TRUE	0.429521	TRUE	3	20	Amp		0.978172	N	N	N	N	85.2325
16	B4	FALSE	BMVEC-OGD/R+Metformin-DG-Input	SIRT6	UNKNOWN	SYBR	None							25.0341	25.1035	0.0622956						TRUE	0.429521	TRUE	3	19	Amp		0.984913	N	N	N	N	85.2325
28	C4	FALSE	BMVEC-OGD/R+Metformin-DG-Input	SIRT6	UNKNOWN	SYBR	None							25.1546	25.1035	0.0622956						TRUE	0.429521	TRUE	3	19	Amp		0.976959	N	N	N	N	85.2325
40	D4	FALSE	BMVEC-OGD/R+Metformin-DG-Input	SIRT6	UNKNOWN	SYBR	None							25.1217	25.1035	0.0622956						TRUE	0.429521	TRUE	3	20	Amp		0.98229	N	N	N	N	85.0787
6	A6	FALSE	BMVEC-OGD/R+Metformin-DG-Input	SIRT6	UNKNOWN	SYBR	None							Undetermined								TRUE	0.429521	TRUE	3	39	No Amp		0	Y	Y	Y	N	59.999
18	B6	FALSE	BMVEC-OGD/R+Metformin-DG-Input	SIRT6	UNKNOWN	SYBR	None							Undetermined								TRUE	0.429521	TRUE	3	39	No Amp		0	Y	Y	Y	N	59.999
42	D6	FALSE	BMVEC-OGD/R+Metformin-DG-Input	SIRT6	UNKNOWN	SYBR	None							Undetermined								TRUE	0.429521	TRUE	3	39	No Amp		0	Y	Y	Y	N	59.999
5	A5	FALSE	BMVEC-OGD/R+Metformin-DG-Input	SIRT6	UNKNOWN	SYBR	None							27.5058	27.5301	0.0342059						TRUE	0.429521	TRUE	3	20	Amp		0.9778	N	N	N	N	85.3849
17	B5	FALSE	BMVEC-OGD/R+Metformin-DG-Input	SIRT6	UNKNOWN	SYBR	None							27.5153	27.5301	0.0342059						TRUE	0.429521	TRUE	3	20	Amp		0.97212	N	N	N	N	85.231
41	D5	FALSE	BMVEC-OGD/R+Metformin-DG-Input	SIRT6	UNKNOWN	SYBR	None							27.5692	27.5301	0.0342059						TRUE	0.429521	TRUE	3	22	Amp		0.982101	N	N	N	N	85.0772
54	E6	FALSE	BMVEC-OGD/R+Metformin-DG-Input	SIRT6	UNKNOWN	SYBR	None							Undetermined								TRUE	0.429521	TRUE	3	5	No Amp		0	Y	N	Y	N	59.999
66	F6	FALSE	BMVEC-OGD/R+Metformin-DG-Input	SIRT6	UNKNOWN	SYBR	None							Undetermined								TRUE	0.429521	TRUE	3	12	No Amp		0	Y	N	Y	N	59.999
90	H6	FALSE	BMVEC-OGD/R+Metformin-DG-Input	SIRT6	UNKNOWN	SYBR	None							Undetermined								TRUE	0.429521	TRUE	3	31	No Amp		0	Y	N	Y	N	59.999
52	E4	FALSE	BMVEC-OGD/R+Metformin-DG-Input	SIRT6	UNKNOWN	SYBR	None							24.0511	24.0187	0.0290979						TRUE	0.429521	TRUE	3	20	Amp		0.965667	N	N	N	N	85.0787
64	F4	FALSE	BMVEC-OGD/R+Metformin-DG-Input	SIRT6	UNKNOWN	SYBR	None							23.9949	24.0187	0.0290979						TRUE	0.429521	TRUE	3	19	Amp		0.948314	N	N	N	N	85.0787
76	G4	FALSE	BMVEC-OGD/R+Metformin-DG-Input	SIRT6	UNKNOWN	SYBR	None							24.01	24.0187	0.0290979						TRUE	0.429521	TRUE	3	19	Amp		0.974034	N	N	N	N	84.9248
53	E5	FALSE	BMVEC-OGD/R+Metformin-DG-Input	SIRT6	UNKNOWN	SYBR	None							26.032	25.9846	0.0501044						TRUE	0.429521	TRUE	3	23	Amp		0.97657	N	N	N	N	85.0772
65	F5	FALSE	BMVEC-OGD/R+Metformin-DG-Input	SIRT6	UNKNOWN	SYBR	None							25.9895	28.9769	0.0501044						TRUE	0.429521	TRUE	3	23	Amp		0.975154	N	N	N	N	85.0772
89	H5	FALSE	BMVEC-OGD/R+Metformin-DG-Input	SIRT6	UNKNOWN	SYBR	None							25.9322	28.9769	0.0501044						TRUE	0.429521	TRUE	3	22	Amp		0.973899	N	N	N	N	84.9233

## Sheet: data analysis
FIG5E-HAPI	Control			OGD/R			OGD/R+2-DG			OGD/R+Metformin			OGD/R+Resveratrol
SIRT6	5.26	6.01	4.49	1	1.25	0.75	2.06	1.51	1.72	4.15	4.53	5.09	3.26	3.76	4.64
IgG	0.01	0.05	0.08	0.02	0.04	0.09	0.1	0.15	0.05	0.03	0.06	0.09	0.11	0.15	0.05
FIG5E-BMVEC	Control			OGD/R			OGD/R+2-DG			OGD/R+Metformin			OGD/R+Resveratrol
SIRT6	2.89	3.43	3.98	1	1.31	0.69	2.31	2.69	2.03	2.46	3.03	1.97	3.06	2.53	3.51
IgG	0.15	0.07	0.03	0.02	0.05	0.09	0.01	0.05	0.1	0.03	0.07	0.15	0.12	0.02	0.06
