# Supplementary material for: Energy restriction induced SIRT6 inhibits microglia activation and promotes angiogenesis in cerebral ischemia via transcriptional inhibition of TXNIP
Source: Cell Death Dis. 2022 May 11;13(5):449. doi: 10.1038/s41419-022-04866-x (PMC9095711; doi:10.1038/s41419-022-04866-x)
Supplement: Supplementary file 4 — Fig. 5G-ChIP [file 41419_2022_4866_MOESM4_ESM.xls]

## Sheet: HAPI
Well	Well Position	Omit	Sample Name	Target Name	Task	Reporter	Quencher	Quantity	Quantity Mean	Quantity SD	RQ	RQ Min	RQ Max	CT	Ct Mean	Ct SD	Delta Ct	Delta Ct Mean	Delta Ct SD	Delta Ct SE	Delta Delta Ct	Automatic Ct Threshold	Ct Threshold	Automatic Baseline	Baseline Start	Baseline End	Amp Status	Comments	Cq Conf	CQCONF	EXPFAIL	PRFLOW	PRFDROP	Tm1	Tm2	Tm3	Tm4
5	A5	FALSE	HAPI-Vector-IP	H3	UNKNOWN	SYBR	None							23.5366	23.6292	0.0845472						TRUE	0.495001	TRUE	3	19	Amp		0.982185	N	N	N	N	85.3812
17	B5	FALSE	HAPI-Vector-IP	H3	UNKNOWN	SYBR	None							23.6487	23.6292	0.0845472						TRUE	0.495001	TRUE	3	16	Amp		0.980433	N	N	N	N	85.3812
41	D5	FALSE	HAPI-Vector-IP	H3	UNKNOWN	SYBR	None							23.7023	23.6292	0.0845472						TRUE	0.495001	TRUE	3	17	Amp		0.982478	N	N	N	N	85.2273
4	A4	FALSE	HAPI-Vector-Input	H3	UNKNOWN	SYBR	None							24.0726	24.0423	0.116279						TRUE	0.495001	TRUE	3	19	Amp		0.980652	N	N	N	N	85.5337
28	C4	FALSE	HAPI-Vector-Input	H3	UNKNOWN	SYBR	None							24.1405	24.0423	0.116279						TRUE	0.495001	TRUE	3	19	Amp		0.983592	N	N	N	N	85.3799
40	D4	FALSE	HAPI-Vector-Input	H3	UNKNOWN	SYBR	None							23.9139	24.0423	0.116279						TRUE	0.495001	TRUE	3	17	Amp		0.986349	N	N	N	N	85.3799
6	A6	FALSE	HAPI-Vector-IgG	H3	UNKNOWN	SYBR	None							Undetermined								TRUE	0.495001	TRUE	3	39	No Amp		0	Y	Y	Y	N	59.9993
18	B6	FALSE	HAPI-Vector-IgG	H3	UNKNOWN	SYBR	None							Undetermined								TRUE	0.495001	TRUE	3	25	No Amp		0	Y	N	Y	N	84.1505
42	D6	FALSE	HAPI-Vector-IgG	H3	UNKNOWN	SYBR	None							Undetermined								TRUE	0.495001	TRUE	3	39	No Amp		0	Y	Y	Y	N	62.6144
65	F5	FALSE	HAPI-SIRT6-IP	H3	UNKNOWN	SYBR	None							23.53	23.5197	0.0398538						TRUE	0.495001	TRUE	3	17	Amp		0.976599	N	N	N	N	85.0735
77	G5	FALSE	HAPI-SIRT6-IP	H3	UNKNOWN	SYBR	None							23.5534	23.5197	0.0398538						TRUE	0.495001	TRUE	3	18	Amp		0.977436	N	N	N	N	85.0735
89	H5	FALSE	HAPI-SIRT6-IP	H3	UNKNOWN	SYBR	None							23.4757	23.5197	0.0398538						TRUE	0.495001	TRUE	3	16	Amp		0.98046	N	N	N	N	85.0735
52	E4	FALSE	HAPI-SIRT6-Input	H3	UNKNOWN	SYBR	None							24.0731	24.0448	0.0516079						TRUE	0.495001	TRUE	3	19	Amp		0.975945	N	N	N	N	85.2261
64	F4	FALSE	HAPI-SIRT6-Input	H3	UNKNOWN	SYBR	None							24.0761	24.0448	0.0516079						TRUE	0.495001	TRUE	3	19	Amp		0.973152	N	N	N	N	85.2261
76	G4	FALSE	HAPI-SIRT6-Input	H3	UNKNOWN	SYBR	None							23.9853	24.0448	0.0516079						TRUE	0.495001	TRUE	3	18	Amp		0.984271	N	N	N	N	85.2261
66	F6	FALSE	HAPI-SIRT6-IgG	H3	UNKNOWN	SYBR	None							Undetermined								TRUE	0.495001	TRUE	3	39	No Amp		0	Y	Y	Y	N	59.9993
78	G6	FALSE	HAPI-SIRT6-IgG	H3	UNKNOWN	SYBR	None							Undetermined								TRUE	0.495001	TRUE	3	39	No Amp		0	Y	Y	Y	N	59.9993
90	H6	FALSE	HAPI-SIRT6-IgG	H3	UNKNOWN	SYBR	None							Undetermined								TRUE	0.495001	TRUE	3	39	No Amp		0	Y	Y	Y	N	84.612
56	E8	FALSE	HAPI-shSIRT6-IP	H3	UNKNOWN	SYBR	None							24.5852	24.5541	0.113689						TRUE	0.495001	TRUE	3	17	Amp		0.981394	N	N	N	N	85.0735
68	F8	FALSE	HAPI-shSIRT6-IP	H3	UNKNOWN	SYBR	None							24.6489	24.5541	0.113689						TRUE	0.495001	TRUE	3	18	Amp		0.982253	N	N	N	N	85.0735
80	G8	FALSE	HAPI-shSIRT6-IP	H3	UNKNOWN	SYBR	None							24.4281	24.5541	0.113689						TRUE	0.495001	TRUE	3	17	Amp		0.979616	N	N	N	N	85.0735
55	E7	FALSE	HAPI-shSIRT6-Input	H3	UNKNOWN	SYBR	None							25.0671	24.9675	0.098722						TRUE	0.495001	TRUE	3	19	Amp		0.979373	N	N	N	N	85.0735
67	F7	FALSE	HAPI-shSIRT6-Input	H3	UNKNOWN	SYBR	None							24.9656	24.9675	0.098722						TRUE	0.495001	TRUE	3	19	Amp		0.986516	N	N	N	N	84.9197
91	H7	FALSE	HAPI-shSIRT6-Input	H3	UNKNOWN	SYBR	None							24.8697	24.9675	0.098722						TRUE	0.495001	TRUE	3	20	Amp		0.986331	N	N	N	N	84.9197
69	F9	FALSE	HAPI-shSIRT6-IgG	H3	UNKNOWN	SYBR	None							Undetermined								TRUE	0.495001	TRUE	3	39	No Amp		0	Y	Y	Y	N	59.9998
81	G9	FALSE	HAPI-shSIRT6-IgG	H3	UNKNOWN	SYBR	None							Undetermined								TRUE	0.495001	TRUE	3	39	No Amp		0	Y	Y	Y	N	59.9998
93	H9	FALSE	HAPI-shSIRT6-IgG	H3	UNKNOWN	SYBR	None							Undetermined								TRUE	0.495001	TRUE	3	31	No Amp		0	Y	N	Y	N	85.3706
20	B8	FALSE	HAPI-shNC-IP	H3	UNKNOWN	SYBR	None							23.7371	23.5616	0.162723						TRUE	0.495001	TRUE	3	19	Amp		0.977005	N	N	N	N	85.3812
32	C8	FALSE	HAPI-shNC-IP	H3	UNKNOWN	SYBR	None							23.532	23.5616	0.162723						TRUE	0.495001	TRUE	3	16	Amp		0.985085	N	N	N	N	85.2273
44	D8	FALSE	HAPI-shNC-IP	H3	UNKNOWN	SYBR	None							23.4157	23.5616	0.162723						TRUE	0.495001	TRUE	3	18	Amp		0.979961	N	N	N	N	85.0735
7	A7	FALSE	HAPI-shNC-Input	H3	UNKNOWN	SYBR	None							23.9386	23.9594	0.0707494						TRUE	0.495001	TRUE	3	19	Amp		0.985611	N	N	N	N	85.2273
19	B7	FALSE	HAPI-shNC-Input	H3	UNKNOWN	SYBR	None							23.9013	23.9594	0.0707494						TRUE	0.495001	TRUE	3	16	Amp		0.986261	N	N	N	N	85.2273
31	C7	FALSE	HAPI-shNC-Input	H3	UNKNOWN	SYBR	None							24.0382	23.9594	0.0707494						TRUE	0.495001	TRUE	3	18	Amp		0.980068	N	N	N	N	85.2273
9	A9	FALSE	HAPI-shNC-IgG	H3	UNKNOWN	SYBR	None							Undetermined								TRUE	0.495001	TRUE	3	39	No Amp		0	Y	Y	Y	N	63.8439
33	C9	FALSE	HAPI-shNC-IgG	H3	UNKNOWN	SYBR	None							Undetermined								TRUE	0.495001	TRUE	3	7	No Amp		0	Y	N	Y	Y	59.9998
45	D9	FALSE	HAPI-shNC-IgG	H3	UNKNOWN	SYBR	None							Undetermined								TRUE	0.495001	TRUE	3	19	No Amp		0	Y	N	N	N	59.9998
Well	Well Position	Omit	Sample Name	Target Name	Task	Reporter	Quencher	Quantity	Quantity Mean	Quantity SD	RQ	RQ Min	RQ Max	CT	Ct Mean	Ct SD	Delta Ct	Delta Ct Mean	Delta Ct SD	Delta Ct SE	Delta Delta Ct	Automatic Ct Threshold	Ct Threshold	Automatic Baseline	Baseline Start	Baseline End	Amp Status	Comments	Cq Conf	CQCONF	EXPFAIL	PRFLOW	BADROX	Tm1	HIGHSD	Tm2	PRFDROP	Tm3	Tm4
11	A11	FALSE	HAPI-Vector-IP	H3K9ac	UNKNOWN	SYBR	None							24.5778	24.5776	0.0469583						FALSE	0.2	FALSE	3	25	Amp		0.981341	N	N	N	N	85.3706	N		N
23	B11	FALSE	HAPI-Vector-IP	H3K9ac	UNKNOWN	SYBR	None							24.5305	24.5776	0.0469583						FALSE	0.2	FALSE	3	25	Amp		0.988207	N	N	N	N	85.3706	N		N
35	C11	FALSE	HAPI-Vector-IP	H3K9ac	UNKNOWN	SYBR	None							24.6244	24.5776	0.0469583						FALSE	0.2	FALSE	3	25	Amp		0.988968	N	N	N	N	85.2168	N		N
10	A10	FALSE	HAPI-Vector-Input	H3K9ac	UNKNOWN	SYBR	None							23.9121	23.9926	0.07056						FALSE	0.2	FALSE	3	25	Amp		0.983804	N	N	N	N	85.5243	N		N
22	B10	FALSE	HAPI-Vector-Input	H3K9ac	UNKNOWN	SYBR	None							24.0438	23.9926	0.07056						FALSE	0.2	FALSE	3	25	Amp		0.976636	N	N	N	N	85.3706	N		N
34	C10	FALSE	HAPI-Vector-Input	H3K9ac	UNKNOWN	SYBR	None							24.0219	23.9926	0.07056						FALSE	0.2	FALSE	3	25	Amp		0.977645	N	N	N	N	85.3706	N		N
12	A12	FALSE	HAPI-Vector-IgG	H3K9ac	UNKNOWN	SYBR	None							Undetermined								FALSE	0.2	FALSE	3	25	No Amp		0	Y	Y	N	Y	59.9998	N		N
36	C12	FALSE	HAPI-Vector-IgG	H3K9ac	UNKNOWN	SYBR	None							Undetermined								FALSE	0.2	FALSE	3	25	No Amp		0	Y	N	Y	N	59.9998	N		Y
48	D12	FALSE	HAPI-Vector-IgG	H3K9ac	UNKNOWN	SYBR	None							Undetermined								FALSE	0.2	FALSE	3	25	No Amp		0	Y	N	N	Y	60.7686	N		N
59	E11	FALSE	HAPI-SIRT6-IP	H3K9ac	UNKNOWN	SYBR	None							25.5187	25.5904	0.0708461						FALSE	0.2	FALSE	3	25	Amp		0.976814	N	N	N	N	85.063	N		N
71	F11	FALSE	HAPI-SIRT6-IP	H3K9ac	UNKNOWN	SYBR	None							25.5923	25.5904	0.0708461						FALSE	0.2	FALSE	3	25	Amp		0.975602	N	N	N	N	85.2168	N		N
83	G11	FALSE	HAPI-SIRT6-IP	H3K9ac	UNKNOWN	SYBR	None							25.6603	25.5904	0.0708461						FALSE	0.2	FALSE	3	25	Amp		0.979889	N	N	N	N	85.063	N		N
58	E10	FALSE	HAPI-SIRT6-Input	H3K9ac	UNKNOWN	SYBR	None							24.0882	24.0478	0.0577762						FALSE	0.2	FALSE	3	25	Amp		0.979396	N	N	N	N	85.2168	N		N
70	F10	FALSE	HAPI-SIRT6-Input	H3K9ac	UNKNOWN	SYBR	None							24.0736	24.0478	0.0577762						FALSE	0.2	FALSE	3	25	Amp		0.975951	N	N	N	N	85.2168	N		N
82	G10	FALSE	HAPI-SIRT6-Input	H3K9ac	UNKNOWN	SYBR	None							23.9816	24.0478	0.0577762						FALSE	0.2	FALSE	3	25	Amp		0	N	N	N	N	85.2168	N		N
60	E12	FALSE	HAPI-SIRT6-IgG	H3K9ac	UNKNOWN	SYBR	None							Undetermined								FALSE	0.2	FALSE	3	25	No Amp		0	N	N	N	N	59.9998	N		N
72	F12	FALSE	HAPI-SIRT6-IgG	H3K9ac	UNKNOWN	SYBR	None							Undetermined								FALSE	0.2	FALSE	3	25	No Amp		0	N	N	N	N	59.9998	N		N
84	G12	FALSE	HAPI-SIRT6-IgG	H3K9ac	UNKNOWN	SYBR	None							Undetermined								FALSE	0.2	FALSE	3	25	No Amp		0.30374	N	N	N	N	59.9998	N		N
50	E2	FALSE	HAPI-shSIRT6-IP	H3K9ac	UNKNOWN	SYBR	None							24.5196	24.5363	0.0466801						TRUE	0.476498	TRUE	3	20	Amp		0.97627	N	N	N	85.3756
62	F2	FALSE	HAPI-shSIRT6-IP	H3K9ac	UNKNOWN	SYBR	None							24.589	24.5363	0.0466801						TRUE	0.476498	TRUE	3	19	Amp		0.979446	N	N	N	85.3756
86	H2	FALSE	HAPI-shSIRT6-IP	H3K9ac	UNKNOWN	SYBR	None							24.5003	24.5363	0.0466801						TRUE	0.476498	TRUE	3	18	Amp		0.978245	N	N	N	85.2218
49	E1	FALSE	HAPI-shSIRT6-Input	H3K9ac	UNKNOWN	SYBR	None							25.0691	25.0573	0.0286118						TRUE	0.476498	TRUE	3	21	Amp		0.981982	N	N	N	85.3756
61	F1	FALSE	HAPI-shSIRT6-Input	H3K9ac	UNKNOWN	SYBR	None							25.0246	25.0573	0.0286118						TRUE	0.476498	TRUE	3	23	Amp		0.979987	N	N	N	85.5294
85	H1	FALSE	HAPI-shSIRT6-Input	H3K9ac	UNKNOWN	SYBR	None							25.078	25.0573	0.0286118						TRUE	0.476498	TRUE	3	22	Amp		0.983238	N	N	N	85.3756
63	F3	FALSE	HAPI-shSIRT6-IgG	H3K9ac	UNKNOWN	SYBR	None							Undetermined								TRUE	0.476498	TRUE	3	30	No Amp		0	Y	N	Y	85.3756
75	G3	FALSE	HAPI-shSIRT6-IgG	H3K9ac	UNKNOWN	SYBR	None							Undetermined								TRUE	0.476498	TRUE	3	21	No Amp		0	Y	N	Y	59.9994
87	H3	FALSE	HAPI-shSIRT6-IgG	H3K9ac	UNKNOWN	SYBR	None							Undetermined								TRUE	0.476498	TRUE	3	39	No Amp		0	Y	Y	Y	94.9109
14	B2	FALSE	HAPI-shNC-IP	H3K9ac	UNKNOWN	SYBR	None							23.4435	23.5285	0.0746161						TRUE	0.476498	TRUE	3	18	Amp		0.977911	N	N	N	85.5294
26	C2	FALSE	HAPI-shNC-IP	H3K9ac	UNKNOWN	SYBR	None							23.5586	23.5285	0.0746161						TRUE	0.476498	TRUE	3	20	Amp		0.975812	N	N	N	85.5294
38	D2	FALSE	HAPI-shNC-IP	H3K9ac	UNKNOWN	SYBR	None							23.5833	23.5285	0.0746161						TRUE	0.476498	TRUE	3	20	Amp		0.976891	N	N	N	85.3756
13	B1	FALSE	HAPI-shNC-Input	H3K9ac	UNKNOWN	SYBR	None							23.0625	23.1218	0.0784903						TRUE	0.476498	TRUE	3	20	Amp		0.938373	N	N	N	85.6832
25	C1	FALSE	HAPI-shNC-Input	H3K9ac	UNKNOWN	SYBR	None							23.2108	23.1218	0.0784903						TRUE	0.476498	TRUE	3	21	Amp		0.978293	N	N	N	85.5294
37	D1	FALSE	HAPI-shNC-Input	H3K9ac	UNKNOWN	SYBR	None							23.0921	23.1218	0.0784903						TRUE	0.476498	TRUE	3	21	Amp		0.973642	N	N	N	85.3756
3	A3	FALSE	HAPI-shNC-IgG	H3K9ac	UNKNOWN	SYBR	None							Undetermined								TRUE	0.476498	TRUE	3	39	No Amp		0	Y	Y	Y	63.0753
15	B3	FALSE	HAPI-shNC-IgG	H3K9ac	UNKNOWN	SYBR	None							Undetermined								TRUE	0.476498	TRUE	3	39	No Amp		0	Y	Y	Y	59.9994
39	D3	FALSE	HAPI-shNC-IgG	H3K9ac	UNKNOWN	SYBR	None							Undetermined								TRUE	0.476498	TRUE	3	39	No Amp		0	Y	Y	Y	82.2997
Well	Well Position	Omit	Sample Name	Target Name	Task	Reporter	Quencher	Quantity	Quantity Mean	Quantity SD	RQ	RQ Min	RQ Max	CT	Ct Mean	Ct SD	Delta Ct	Delta Ct Mean	Delta Ct SD	Delta Ct SE	Delta Delta Ct	Automatic Ct Threshold	Ct Threshold	Automatic Baseline	Baseline Start	Baseline End	Amp Status	Comments	Cq Conf	CQCONF	EXPFAIL	PRFLOW	NOAMP	Tm1	Tm2	Tm3	Tm4
17	B5	FALSE	HAPI-Vector-IP	H3K56ac	UNKNOWN	SYBR	None							25.1274	25.1438	0.199937						TRUE	0.480156	TRUE	3	22	Amp		0.97545	N	N	N	N	85.2126
29	C5	FALSE	HAPI-Vector-IP	H3K56ac	UNKNOWN	SYBR	None							25.1217	25.1438	0.199937						TRUE	0.480156	TRUE	3	22	Amp		0.981517	N	N	N	N	85.3664
41	D5	FALSE	HAPI-Vector-IP	H3K56ac	UNKNOWN	SYBR	None							25.1822	25.1438	0.199937						TRUE	0.480156	TRUE	3	22	Amp		0.98055	N	N	N	N	85.2126
16	B4	FALSE	HAPI-Vector-Input	H3K56ac	UNKNOWN	SYBR	None							24.0205	24.0187	0.0340624						TRUE	0.480156	TRUE	3	20	Amp		0.979213	N	N	N	N	85.5294
28	C4	FALSE	HAPI-Vector-Input	H3K56ac	UNKNOWN	SYBR	None							24.0518	24.0187	0.0340624						TRUE	0.480156	TRUE	3	21	Amp		0.982028	N	N	N	N	85.3756
40	D4	FALSE	HAPI-Vector-Input	H3K56ac	UNKNOWN	SYBR	None							23.9837	24.0187	0.0340624						TRUE	0.480156	TRUE	3	19	Amp		0.98346	N	N	N	N	85.2218
6	A6	FALSE	HAPI-Vector-IgG	H3K56ac	UNKNOWN	SYBR	None							Undetermined								TRUE	0.480156	TRUE	3	39	No Amp		0	Y	Y	Y	N	87.365
18	B6	FALSE	HAPI-Vector-IgG	H3K56ac	UNKNOWN	SYBR	None							Undetermined								TRUE	0.480156	TRUE	3	39	No Amp		0	Y	Y	Y	N	59.9989
42	D6	FALSE	HAPI-Vector-IgG	H3K56ac	UNKNOWN	SYBR	None							Undetermined								TRUE	0.480156	TRUE	3	22	No Amp		0	Y	N	Y	N	73.3745
53	E5	FALSE	HAPI-SIRT6-IP	H3K56ac	UNKNOWN	SYBR	None							26.0411	26.0869	0.312745						TRUE	0.480156	TRUE	3	24	Amp		0.979764	N	N	N	N	85.2126
77	G5	FALSE	HAPI-SIRT6-IP	H3K56ac	UNKNOWN	SYBR	None							26.1487	26.0869	0.312745						TRUE	0.480156	TRUE	3	21	Amp		0.980896	N	N	N	N	85.2126
89	H5	FALSE	HAPI-SIRT6-IP	H3K56ac	UNKNOWN	SYBR	None							26.0709	26.0869	0.312745						TRUE	0.480156	TRUE	3	22	Amp		0.985217	N	N	N	N	85.0589
52	E4	FALSE	HAPI-SIRT6-Input	H3K56ac	UNKNOWN	SYBR	None							24.0592	24.0565	0.0479883						TRUE	0.480156	TRUE	3	21	Amp		0.980585	N	N	N	N	85.3756
64	F4	FALSE	HAPI-SIRT6-Input	H3K56ac	UNKNOWN	SYBR	None							24.1031	24.0565	0.0479883						TRUE	0.480156	TRUE	3	20	Amp		0.983242	N	N	N	N	85.3756
88	H4	FALSE	HAPI-SIRT6-Input	H3K56ac	UNKNOWN	SYBR	None							24.0072	24.0565	0.0479883						TRUE	0.480156	TRUE	3	21	Amp		0.980837	N	N	N	N	85.3756
54	E6	FALSE	HAPI-SIRT6-IgG	H3K56ac	UNKNOWN	SYBR	None							Undetermined								TRUE	0.480156	TRUE	3	19	No Amp		0	Y	N	Y	N	73.682
66	F6	FALSE	HAPI-SIRT6-IgG	H3K56ac	UNKNOWN	SYBR	None							Undetermined								TRUE	0.480156	TRUE	3	39	No Amp		0	Y	Y	Y	N	70.2996
90	H6	FALSE	HAPI-SIRT6-IgG	H3K56ac	UNKNOWN	SYBR	None							Undetermined								TRUE	0.480156	TRUE	3	39	No Amp		0	Y	Y	Y	N	59.9989
56	E8	FALSE	HAPI-shSIRT6-IP	H3K56ac	UNKNOWN	SYBR	None							25.0351	25.0181	0.0705641						TRUE	0.480156	TRUE	3	22	Amp		0.981089	N	N	N	N	85.2126
68	F8	FALSE	HAPI-shSIRT6-IP	H3K56ac	UNKNOWN	SYBR	None							24.9406	25.0181	0.0705641						TRUE	0.480156	TRUE	3	21	Amp		0.983719	N	N	N	N	85.0589
80	G8	FALSE	HAPI-shSIRT6-IP	H3K56ac	UNKNOWN	SYBR	None							25.0786	25.0181	0.0705641						TRUE	0.480156	TRUE	3	21	Amp		0.989421	N	N	N	N	85.0589
55	E7	FALSE	HAPI-shSIRT6-Input	H3K56ac	UNKNOWN	SYBR	None							24.9604	24.9487	0.0156254						TRUE	0.480156	TRUE	3	21	Amp		0.986593	N	N	N	N	85.0589
67	F7	FALSE	HAPI-shSIRT6-Input	H3K56ac	UNKNOWN	SYBR	None							24.9546	24.9487	0.0156254						TRUE	0.480156	TRUE	3	21	Amp		0.985289	N	N	N	N	85.0589
79	G7	FALSE	HAPI-shSIRT6-Input	H3K56ac	UNKNOWN	SYBR	None							24.9309	24.9487	0.0156254						TRUE	0.480156	TRUE	3	21	Amp		0.98661	N	N	N	N	85.0589
69	F9	FALSE	HAPI-shSIRT6-IgG	H3K56ac	UNKNOWN	SYBR	None							Undetermined								TRUE	0.480156	TRUE	3	25	No Amp		0	Y	N	Y	N	63.686
81	G9	FALSE	HAPI-shSIRT6-IgG	H3K56ac	UNKNOWN	SYBR	None							Undetermined								TRUE	0.480156	TRUE	3	39	No Amp		0	Y	Y	Y	N	60.153
93	H9	FALSE	HAPI-shSIRT6-IgG	H3K56ac	UNKNOWN	SYBR	None							Undetermined								TRUE	0.480156	TRUE	3	39	No Amp		0	Y	Y	Y	N	67.3726
20	B8	FALSE	HAPI-shNC-IP	H3K56ac	UNKNOWN	SYBR	None							24.0201	23.9979	0.0537045						TRUE	0.495001	TRUE	3	19	Amp		0.981185	N	N	N	N	85.3813
32	C8	FALSE	HAPI-shNC-IP	H3K56ac	UNKNOWN	SYBR	None							24.037	23.9979	0.0537045						TRUE	0.495001	TRUE	3	16	Amp		0.980433	N	N	N	N	85.3822
44	D8	FALSE	HAPI-shNC-IP	H3K56ac	UNKNOWN	SYBR	None							23.9367	23.9979	0.0537045						TRUE	0.495001	TRUE	3	17	Amp		0.983478	N	N	N	N	85.2273
19	B7	FALSE	HAPI-shNC-Input	H3K56ac	UNKNOWN	SYBR	None							23.0366	23.0958	0.0563213						TRUE	0.480156	TRUE	3	19	Amp		0.975387	N	N	N	N	85.3664
31	C7	FALSE	HAPI-shNC-Input	H3K56ac	UNKNOWN	SYBR	None							23.1487	23.0958	0.0563213						TRUE	0.480156	TRUE	3	19	Amp		0.977158	N	N	N	N	85.2126
43	D7	FALSE	HAPI-shNC-Input	H3K56ac	UNKNOWN	SYBR	None							23.1023	23.0958	0.0563213						TRUE	0.480156	TRUE	3	18	Amp		0.981418	N	N	N	N	85.2126
21	B9	FALSE	HAPI-shNC-IgG	H3K56ac	UNKNOWN	SYBR	None							Undetermined								TRUE	0.480156	TRUE	3	39	No Amp		0	Y	Y	Y	N	64.7613
33	C9	FALSE	HAPI-shNC-IgG	H3K56ac	UNKNOWN	SYBR	None							Undetermined								TRUE	0.480156	TRUE	3	39	No Amp		0	Y	Y	Y	N	94.8687
45	D9	FALSE	HAPI-shNC-IgG	H3K56ac	UNKNOWN	SYBR	None							Undetermined								TRUE	0.480156	TRUE	3	16	No Amp		0	Y	N	N	N	69.0623

## Sheet: BMVEC
Well	Well Position	Omit	Sample Name	Target Name	Task	Reporter	Quencher	Quantity	Quantity Mean	Quantity SD	RQ	RQ Min	RQ Max	CT	Ct Mean	Ct SD	Delta Ct	Delta Ct Mean	Delta Ct SD	Delta Ct SE	Delta Delta Ct	Automatic Ct Threshold	Ct Threshold	Automatic Baseline	Baseline Start	Baseline End	Amp Status	Comments	Cq Conf	CQCONF	EXPFAIL	PRFLOW	BADROX	Tm1	Tm2	Tm3	Tm4
11	A11	FALSE	BMVEC-Vector-IP	H3	UNKNOWN	SYBR	None							23.5125	23.5118	0.016857						TRUE	0.475218	TRUE	3	21	Amp		0.978145	N	N	N	N	85.4985
23	B11	FALSE	BMVEC-Vector-IP	H3	UNKNOWN	SYBR	None							23.5283	23.5118	0.016857						TRUE	0.475218	TRUE	3	21	Amp		0.97903	N	N	N	N	85.4985
35	C11	FALSE	BMVEC-Vector-IP	H3	UNKNOWN	SYBR	None							23.4946	23.5118	0.016857						TRUE	0.475218	TRUE	3	19	Amp		0.982494	N	N	N	N	85.3449
10	A10	FALSE	BMVEC-Vector-Input	H3	UNKNOWN	SYBR	None							24.0403	23.9937	0.0694779						TRUE	0.475218	TRUE	3	22	Amp		0.976993	N	N	N	N	85.4985
22	B10	FALSE	BMVEC-Vector-Input	H3	UNKNOWN	SYBR	None							23.9139	23.9937	0.0694779						TRUE	0.475218	TRUE	3	21	Amp		0.978073	N	N	N	N	85.4985
34	C10	FALSE	BMVEC-Vector-Input	H3	UNKNOWN	SYBR	None							24.027	23.9937	0.0694779						TRUE	0.475218	TRUE	3	20	Amp		0.981091	N	N	N	N	85.4985
12	A12	FALSE	BMVEC-Vector-IgG	H3	UNKNOWN	SYBR	None							Undetermined								TRUE	0.475218	TRUE	3	23	No Amp		0	Y	N	Y	N	76.282
24	B12	FALSE	BMVEC-Vector-IgG	H3	UNKNOWN	SYBR	None							Undetermined								TRUE	0.475218	TRUE	3	21	No Amp		0	Y	N	Y	N	63.0716
48	D12	FALSE	BMVEC-Vector-IgG	H3	UNKNOWN	SYBR	None							Undetermined								TRUE	0.475218	TRUE	3	30	No Amp		0	Y	N	N	Y	59.9994
71	F11	FALSE	BMVEC-SIRT6-IP	H3	UNKNOWN	SYBR	None							23.618	23.6385	0.034753						TRUE	0.475218	TRUE	3	19	Amp		0.976616	N	N	N	N	85.1913
83	G11	FALSE	BMVEC-SIRT6-IP	H3	UNKNOWN	SYBR	None							23.6188	23.6385	0.034753						TRUE	0.475218	TRUE	3	20	Amp		0.979574	N	N	N	N	85.1913
95	H11	FALSE	BMVEC-SIRT6-IP	H3	UNKNOWN	SYBR	None							23.6786	23.6385	0.034753						TRUE	0.475218	TRUE	3	18	Amp		0.970073	N	N	N	N	85.1913
70	F10	FALSE	BMVEC-SIRT6-Input	H3	UNKNOWN	SYBR	None							24.0041	24.0519	0.0843475						TRUE	0.475218	TRUE	3	20	Amp		0.983155	N	N	N	N	85.3449
82	G10	FALSE	BMVEC-SIRT6-Input	H3	UNKNOWN	SYBR	None							24.1493	24.0519	0.0843475						TRUE	0.475218	TRUE	3	19	Amp		0.984993	N	N	N	N	85.1913
94	H10	FALSE	BMVEC-SIRT6-Input	H3	UNKNOWN	SYBR	None							24.0022	24.0519	0.0843475						TRUE	0.475218	TRUE	3	19	Amp		0.979562	N	N	N	N	85.3449
60	E12	FALSE	BMVEC-SIRT6-IgG	H3	UNKNOWN	SYBR	None							Undetermined								TRUE	0.475218	TRUE	3	20	No Amp		0	Y	N	N	N	60.9211
72	F12	FALSE	BMVEC-SIRT6-IgG	H3	UNKNOWN	SYBR	None							Undetermined								TRUE	0.475218	TRUE	3	39	No Amp		0	Y	Y	N	N	59.9994
84	G12	FALSE	BMVEC-SIRT6-IgG	H3	UNKNOWN	SYBR	None							Undetermined								TRUE	0.475218	TRUE	3	32	No Amp		0	Y	N	Y	N	62.1499
2	A2	FALSE	BMVEC-shNC-IP	H3	UNKNOWN	SYBR	None							23.4564	23.4657	0.0507096						TRUE	0.497122	TRUE	3	16	Amp		0.980699	N	N	N	N	85.498
14	B2	FALSE	BMVEC-shNC-IP	H3	UNKNOWN	SYBR	None							23.5204	23.4657	0.0507096						TRUE	0.497122	TRUE	3	16	Amp		0.984894	N	N	N	N	85.3444
26	C2	FALSE	BMVEC-shNC-IP	H3	UNKNOWN	SYBR	None							23.4203	23.4657	0.0507096						TRUE	0.497122	TRUE	3	18	Amp		0.978497	N	N	N	N	85.3444
1	A1	FALSE	BMVEC-shNC-Input	H3	UNKNOWN	SYBR	None							23.879	24.0433	0.165546						TRUE	0.497122	TRUE	3	19	Amp		0.972277	N	N	N	N	85.498
25	C1	FALSE	BMVEC-shNC-Input	H3	UNKNOWN	SYBR	None							24.0408	24.0433	0.165546						TRUE	0.497122	TRUE	3	18	Amp		0.982503	N	N	N	N	85.3444
37	D1	FALSE	BMVEC-shNC-Input	H3	UNKNOWN	SYBR	None							24.21	24.0433	0.165546						TRUE	0.497122	TRUE	3	19	Amp		0.974168	N	N	N	N	85.3444
15	B3	FALSE	BMVEC-shNC-IgG	H3	UNKNOWN	SYBR	None							Undetermined								TRUE	0.497122	TRUE	3	39	No Amp		0	Y	Y	Y	N	59.9996
27	C3	FALSE	BMVEC-shNC-IgG	H3	UNKNOWN	SYBR	None							Undetermined								TRUE	0.497122	TRUE	3	39	No Amp		0	Y	Y	Y	N	59.9996
39	D3	FALSE	BMVEC-shNC-IgG	H3	UNKNOWN	SYBR	None							Undetermined								TRUE	0.497122	TRUE	3	23	No Amp		0	Y	N	Y	Y	72.9024
50	E2	FALSE	BMVEC-shSIRT6-IP	H3	UNKNOWN	SYBR	None							24.5504	24.5678	0.0895836						TRUE	0.497122	TRUE	3	17	Amp		0.96282	N	N	N	N	85.0372
62	F2	FALSE	BMVEC-shSIRT6-IP	H3	UNKNOWN	SYBR	None							24.4882	24.5678	0.0895836						TRUE	0.497122	TRUE	3	19	Amp		0.977861	N	N	N	N	85.0372
86	H2	FALSE	BMVEC-shSIRT6-IP	H3	UNKNOWN	SYBR	None							24.6648	24.5678	0.0895836						TRUE	0.497122	TRUE	3	17	Amp		0.979161	N	N	N	N	85.1908
61	F1	FALSE	BMVEC-shSIRT6-Input	H3	UNKNOWN	SYBR	None							25.0666	25.0597	0.0547704						TRUE	0.497122	TRUE	3	18	Amp		0.985457	N	N	N	N	85.1908
73	G1	FALSE	BMVEC-shSIRT6-Input	H3	UNKNOWN	SYBR	None							25.1107	25.0597	0.0547704						TRUE	0.497122	TRUE	3	20	Amp		0.987161	N	N	N	N	85.1908
85	H1	FALSE	BMVEC-shSIRT6-Input	H3	UNKNOWN	SYBR	None							25.0018	25.0597	0.0547704						TRUE	0.497122	TRUE	3	20	Amp		0.9822	N	N	N	N	85.1908
51	E3	FALSE	BMVEC-shSIRT6-IgG	H3	UNKNOWN	SYBR	None							Undetermined								TRUE	0.497122	TRUE	3	39	No Amp		0	Y	Y	Y	N	59.9996
63	F3	FALSE	BMVEC-shSIRT6-IgG	H3	UNKNOWN	SYBR	None							Undetermined								TRUE	0.497122	TRUE	3	34	No Amp		0	Y	N	Y	N	59.9996
75	G3	FALSE	BMVEC-shSIRT6-IgG	H3	UNKNOWN	SYBR	None							Undetermined								TRUE	0.497122	TRUE	3	27	No Amp		0	Y	N	Y	N	59.9996
Well	Well Position	Omit	Sample Name	Target Name	Task	Reporter	Quencher	Quantity	Quantity Mean	Quantity SD	RQ	RQ Min	RQ Max	CT	Ct Mean	Ct SD	Delta Ct	Delta Ct Mean	Delta Ct SD	Delta Ct SE	Delta Delta Ct	Automatic Ct Threshold	Ct Threshold	Automatic Baseline	Baseline Start	Baseline End	Amp Status	Comments	Cq Conf	CQCONF	EXPFAIL	PRFLOW	Tm1	Tm2	Tm3	Tm4
5	A5	FALSE	BMVEC-Vector-IP	H3K9ac	UNKNOWN	SYBR	None							24.5017	24.5164	0.0593325						TRUE	0.483869	TRUE	3	18	Amp		0.976445	N	N	N	85.3538
17	B5	FALSE	BMVEC-Vector-IP	H3K9ac	UNKNOWN	SYBR	None							24.4658	24.3497	0.0593325						TRUE	0.483869	TRUE	3	16	Amp		0.970758	N	N	N	85.2002
41	D5	FALSE	BMVEC-Vector-IP	H3K9ac	UNKNOWN	SYBR	None							24.5817	24.3497	0.0593325						TRUE	0.483869	TRUE	3	18	Amp		0.97846	N	N	N	85.2002
4	A4	FALSE	BMVEC-Vector-Input	H3K9ac	UNKNOWN	SYBR	None							23.8275	23.9896	0.141469						TRUE	0.483869	TRUE	3	19	Amp		0.979397	N	N	N	85.498
16	B4	FALSE	BMVEC-Vector-Input	H3K9ac	UNKNOWN	SYBR	None							24.0881	24.9896	0.141469						TRUE	0.483869	TRUE	3	18	Amp		0.977381	N	N	N	85.498
40	D4	FALSE	BMVEC-Vector-Input	H3K9ac	UNKNOWN	SYBR	None							24.0533	24.9896	0.141469						TRUE	0.483869	TRUE	3	18	Amp		0.972086	N	N	N	85.3444
6	A6	FALSE	BMVEC-Vector-IgG	H3K9ac	UNKNOWN	SYBR	None							Undetermined								TRUE	0.483869	TRUE	3	33	No Amp		0	Y	N	Y	75.2123
18	B6	FALSE	BMVEC-Vector-IgG	H3K9ac	UNKNOWN	SYBR	None							Undetermined								TRUE	0.483869	TRUE	3	39	No Amp		0	Y	Y	Y	60.0001
42	D6	FALSE	BMVEC-Vector-IgG	H3K9ac	UNKNOWN	SYBR	None							Undetermined								TRUE	0.483869	TRUE	3	39	No Amp		0	Y	Y	Y	82.7416
65	F5	FALSE	BMVEC-SIRT6-IP	H3K9ac	UNKNOWN	SYBR	None							25.5282	25.4677	0.0561406						TRUE	0.483869	TRUE	3	19	Amp		0.959423	N	N	N	85.0465
77	G5	FALSE	BMVEC-SIRT6-IP	H3K9ac	UNKNOWN	SYBR	None							25.4173	25.4677	0.0561406						TRUE	0.483869	TRUE	3	19	Amp		0.972965	N	N	N	84.8929
89	H5	FALSE	BMVEC-SIRT6-IP	H3K9ac	UNKNOWN	SYBR	None							25.4576	25.4677	0.0561406						TRUE	0.483869	TRUE	3	20	Amp		0.982913	N	N	N	85.0465
52	E4	FALSE	BMVEC-SIRT6-Input	H3K9ac	UNKNOWN	SYBR	None							24.2752	24.1464	0.12557						TRUE	0.483869	TRUE	3	19	Amp		0.982482	N	N	N	85.3444
76	G4	FALSE	BMVEC-SIRT6-Input	H3K9ac	UNKNOWN	SYBR	None							24.0244	24.1464	0.12557						TRUE	0.483869	TRUE	3	18	Amp		0.978563	N	N	N	85.1908
88	H4	FALSE	BMVEC-SIRT6-Input	H3K9ac	UNKNOWN	SYBR	None							24.1395	24.1464	0.12557						TRUE	0.483869	TRUE	3	17	Amp		0.977467	N	N	N	85.1908
54	E6	FALSE	BMVEC-SIRT6-IgG	H3K9ac	UNKNOWN	SYBR	None							Undetermined								TRUE	0.483869	TRUE	3	39	No Amp		0	Y	Y	Y	93.6514
78	G6	FALSE	BMVEC-SIRT6-IgG	H3K9ac	UNKNOWN	SYBR	None							Undetermined								TRUE	0.483869	TRUE	3	39	No Amp		0	Y	Y	Y	60.0001
90	H6	FALSE	BMVEC-SIRT6-IgG	H3K9ac	UNKNOWN	SYBR	None							Undetermined								TRUE	0.483869	TRUE	3	39	No Amp		0	Y	Y	Y	85.0465
20	B8	FALSE	BMVEC-shNC-IP	H3K9ac	UNKNOWN	SYBR	None							23.2964	23.4818	0.171529						TRUE	0.483869	TRUE	3	17	Amp		0.971788	N	N	N	85.3538
32	C8	FALSE	BMVEC-shNC-IP	H3K9ac	UNKNOWN	SYBR	None							23.5142	23.4818	0.171529						TRUE	0.483869	TRUE	3	19	Amp		0.985018	N	N	N	85.3538
44	D8	FALSE	BMVEC-shNC-IP	H3K9ac	UNKNOWN	SYBR	None							23.6348	23.4818	0.171529						TRUE	0.483869	TRUE	3	18	Amp		0.986527	N	N	N	85.3538
7	A7	FALSE	BMVEC-shNC-Input	H3K9ac	UNKNOWN	SYBR	None							23.0301	24.0025	0.0385915						TRUE	0.483869	TRUE	3	18	Amp		0.98382	N	N	N	85.3538
19	B7	FALSE	BMVEC-shNC-Input	H3K9ac	UNKNOWN	SYBR	None							22.9584	24.0025	0.0385915						TRUE	0.483869	TRUE	3	18	Amp		0.979669	N	N	N	85.2002
31	C7	FALSE	BMVEC-shNC-Input	H3K9ac	UNKNOWN	SYBR	None							23.0191	24.0025	0.0385915						TRUE	0.483869	TRUE	3	18	Amp		0.979332	N	N	N	85.2002
21	B9	FALSE	BMVEC-shNC-IgG	H3K9ac	UNKNOWN	SYBR	None							Undetermined								TRUE	0.483869	TRUE	3	39	No Amp		0	Y	Y	Y	67.52
33	C9	FALSE	BMVEC-shNC-IgG	H3K9ac	UNKNOWN	SYBR	None							Undetermined								TRUE	0.483869	TRUE	3	39	No Amp		0	Y	Y	Y	94.8398
45	D9	FALSE	BMVEC-shNC-IgG	H3K9ac	UNKNOWN	SYBR	None							Undetermined								TRUE	0.483869	TRUE	3	11	No Amp		0	Y	N	N	59.9994
56	E8	FALSE	BMVEC-shSIRT6-IP	H3K9ac	UNKNOWN	SYBR	None							24.6486	24.542	0.149143						TRUE	0.483869	TRUE	3	18	Amp		0.98471	N	N	N	85.2002
68	F8	FALSE	BMVEC-shSIRT6-IP	H3K9ac	UNKNOWN	SYBR	None							24.6057	24.542	0.149143						TRUE	0.483869	TRUE	3	19	Amp		0.98336	N	N	N	85.2002
80	G8	FALSE	BMVEC-shSIRT6-IP	H3K9ac	UNKNOWN	SYBR	None							24.3715	24.542	0.149143						TRUE	0.483869	TRUE	3	18	Amp		0.981247	N	N	N	85.0465
55	E7	FALSE	BMVEC-shSIRT6-Input	H3K9ac	UNKNOWN	SYBR	None							25.2273	25.3349	0.0751906						TRUE	0.483869	TRUE	3	20	Amp		0.979139	N	N	N	85.2002
67	F7	FALSE	BMVEC-shSIRT6-Input	H3K9ac	UNKNOWN	SYBR	None							25.1938	25.3349	0.0751906						TRUE	0.483869	TRUE	3	19	Amp		0.981952	N	N	N	85.0465
91	H7	FALSE	BMVEC-shSIRT6-Input	H3K9ac	UNKNOWN	SYBR	None							25.0836	25.3349	0.0751906						TRUE	0.483869	TRUE	3	19	Amp		0.982661	N	N	N	85.0465
57	E9	FALSE	BMVEC-shSIRT6-IgG	H3K9ac	UNKNOWN	SYBR	None							Undetermined								TRUE	0.483869	TRUE	3	39	No Amp		0	Y	Y	Y	59.9994
69	F9	FALSE	BMVEC-shSIRT6-IgG	H3K9ac	UNKNOWN	SYBR	None							Undetermined								TRUE	0.483869	TRUE	3	39	No Amp		0	Y	Y	Y	59.9994
81	G9	FALSE	BMVEC-shSIRT6-IgG	H3K9ac	UNKNOWN	SYBR	None							Undetermined								TRUE	0.483869	TRUE	3	39	No Amp		0	Y	Y	Y	59.9994
Well	Well Position	Omit	Sample Name	Target Name	Task	Reporter	Quencher	Quantity	Quantity Mean	Quantity SD	RQ	RQ Min	RQ Max	CT	Ct Mean	Ct SD	Delta Ct	Delta Ct Mean	Delta Ct SD	Delta Ct SE	Delta Delta Ct	Automatic Ct Threshold	Ct Threshold	Automatic Baseline	Baseline Start	Baseline End	Amp Status	Comments	Cq Conf	CQCONF	EXPFAIL	PRFLOW	Tm1	Tm2	Tm3	Tm4
11	A11	FALSE	BMVEC-Vector-IP	H3K56ac	UNKNOWN	SYBR	None							25.0454	25.197	0.134305						TRUE	0.478191	TRUE	3	19	Amp		0.976375	N	N	N	85.4774
35	C11	FALSE	BMVEC-Vector-IP	H3K56ac	UNKNOWN	SYBR	None							25.2444	25.197	0.134305						TRUE	0.478191	TRUE	3	20	Amp		0.970255	N	N	N	85.4774
47	D11	FALSE	BMVEC-Vector-IP	H3K56ac	UNKNOWN	SYBR	None							25.3012	25.197	0.134305						TRUE	0.478191	TRUE	3	19	Amp		0.985075	N	N	N	85.3239
10	A10	FALSE	BMVEC-Vector-Input	H3K56ac	UNKNOWN	SYBR	None							24.1631	24.0736	0.101188						TRUE	0.478191	TRUE	3	18	Amp		0.979269	N	N	N	85.4774
22	B10	FALSE	BMVEC-Vector-Input	H3K56ac	UNKNOWN	SYBR	None							23.9638	24.0736	0.101188						TRUE	0.478191	TRUE	3	19	Amp		0.972163	N	N	N	85.4774
46	D10	FALSE	BMVEC-Vector-Input	H3K56ac	UNKNOWN	SYBR	None							24.0937	24.0736	0.101188						TRUE	0.478191	TRUE	3	19	Amp		0.973628	N	N	N	85.1704
12	A12	FALSE	BMVEC-Vector-IgG	H3K56ac	UNKNOWN	SYBR	None							Undetermined								TRUE	0.478191	TRUE	3	5	No Amp		0	Y	N	Y	59.9994
24	B12	FALSE	BMVEC-Vector-IgG	H3K56ac	UNKNOWN	SYBR	None							Undetermined								TRUE	0.478191	TRUE	3	34	No Amp		0	Y	N	Y	59.9994
48	D12	FALSE	BMVEC-Vector-IgG	H3K56ac	UNKNOWN	SYBR	None							Undetermined								TRUE	0.478191	TRUE	3	39	No Amp		0	Y	Y	N	59.9994
59	E11	FALSE	BMVEC-SIRT6-IP	H3K56ac	UNKNOWN	SYBR	None							25.8975	25.9799	0.0718724						TRUE	0.478191	TRUE	3	20	Amp		0.979356	N	N	N	85.3239
71	F11	FALSE	BMVEC-SIRT6-IP	H3K56ac	UNKNOWN	SYBR	None							26.0123	25.9799	0.0718724						TRUE	0.478191	TRUE	3	21	Amp		0.980339	N	N	N	85.3239
95	H11	FALSE	BMVEC-SIRT6-IP	H3K56ac	UNKNOWN	SYBR	None							26.0298	25.9799	0.0718724						TRUE	0.478191	TRUE	3	20	Amp		0.979214	N	N	N	85.3239
58	E10	FALSE	BMVEC-SIRT6-Input	H3K56ac	UNKNOWN	SYBR	None							24.2096	24.1429	0.0970799						TRUE	0.478191	TRUE	3	18	Amp		0.969249	N	N	N	85.3239
70	F10	FALSE	BMVEC-SIRT6-Input	H3K56ac	UNKNOWN	SYBR	None							24.1875	24.1429	0.0970799						TRUE	0.478191	TRUE	3	19	Amp		0.981571	N	N	N	85.3239
94	H10	FALSE	BMVEC-SIRT6-Input	H3K56ac	UNKNOWN	SYBR	None							24.0315	24.1429	0.0970799						TRUE	0.478191	TRUE	3	18	Amp		0.957346	N	N	N	85.1704
60	E12	FALSE	BMVEC-SIRT6-IgG	H3K56ac	UNKNOWN	SYBR	None							Undetermined								TRUE	0.478191	TRUE	3	31	No Amp		0	Y	N	N	59.9994
72	F12	FALSE	BMVEC-SIRT6-IgG	H3K56ac	UNKNOWN	SYBR	None							Undetermined								TRUE	0.478191	TRUE	3	39	No Amp		0	Y	Y	N	59.9994
84	G12	FALSE	BMVEC-SIRT6-IgG	H3K56ac	UNKNOWN	SYBR	None							Undetermined								TRUE	0.478191	TRUE	3	39	No Amp		0	Y	Y	Y	59.9994
14	B2	FALSE	BMVEC-shNC-IP	H3K56ac	UNKNOWN	SYBR	None							23.982	24.0352	0.0463092						TRUE	0.467582	TRUE	3	18	Amp		0.980485	N	N	N	85.4967
26	C2	FALSE	BMVEC-shNC-IP	H3K56ac	UNKNOWN	SYBR	None							24.0666	24.0352	0.0463092						TRUE	0.467582	TRUE	3	19	Amp		0.982028	N	N	N	85.4967
38	D2	FALSE	BMVEC-shNC-IP	H3K56ac	UNKNOWN	SYBR	None							24.0569	24.0352	0.0463092						TRUE	0.467582	TRUE	3	18	Amp		0.989977	N	N	N	85.3431
1	A1	FALSE	BMVEC-shNC-Input	H3K56ac	UNKNOWN	SYBR	None							23.1163	22.9885	0.126863						TRUE	0.467582	TRUE	3	18	Amp		0.983041	N	N	N	85.6503
25	C1	FALSE	BMVEC-shNC-Input	H3K56ac	UNKNOWN	SYBR	None							22.9867	22.9885	0.126863						TRUE	0.467582	TRUE	3	17	Amp		0.987157	N	N	N	85.4967
37	D1	FALSE	BMVEC-shNC-Input	H3K56ac	UNKNOWN	SYBR	None							22.8625	22.9885	0.126863						TRUE	0.467582	TRUE	3	17	Amp		0.978437	N	N	N	85.4967
3	A3	FALSE	BMVEC-shNC-IgG	H3K56ac	UNKNOWN	SYBR	None							Undetermined								TRUE	0.467582	TRUE	3	39	No Amp		0	Y	Y	Y	65.6832
15	B3	FALSE	BMVEC-shNC-IgG	H3K56ac	UNKNOWN	SYBR	None							Undetermined								TRUE	0.467582	TRUE	3	26	No Amp		0	Y	N	Y	60.0002
39	D3	FALSE	BMVEC-shNC-IgG	H3K56ac	UNKNOWN	SYBR	None							Undetermined								TRUE	0.467582	TRUE	3	20	No Amp		0	Y	N	Y	85.3431
50	E2	FALSE	BMVEC-shSIRT6-IP	H3K56ac	UNKNOWN	SYBR	None							24.9915	25.0133	0.0196853						TRUE	0.467582	TRUE	3	18	Amp		0.976374	N	N	N	85.3431
62	F2	FALSE	BMVEC-shSIRT6-IP	H3K56ac	UNKNOWN	SYBR	None							25.0186	25.0133	0.0196853						TRUE	0.467582	TRUE	3	17	Amp		0.979942	N	N	N	85.3431
86	H2	FALSE	BMVEC-shSIRT6-IP	H3K56ac	UNKNOWN	SYBR	None							25.0297	25.0133	0.0196853						TRUE	0.467582	TRUE	3	19	Amp		0.978633	N	N	N	85.1895
61	F1	FALSE	BMVEC-shSIRT6-Input	H3K56ac	UNKNOWN	SYBR	None							24.9902	24.9299	0.0699317						TRUE	0.467582	TRUE	3	20	Amp		0.971838	N	N	N	85.3431
73	G1	FALSE	BMVEC-shSIRT6-Input	H3K56ac	UNKNOWN	SYBR	None							24.9463	24.9299	0.0699317						TRUE	0.467582	TRUE	3	18	Amp		0.984575	N	N	N	85.3431
85	H1	FALSE	BMVEC-shSIRT6-Input	H3K56ac	UNKNOWN	SYBR	None							24.8533	24.9299	0.0699317						TRUE	0.467582	TRUE	3	19	Amp		0.981493	N	N	N	85.1895
51	E3	FALSE	BMVEC-shSIRT6-IgG	H3K56ac	UNKNOWN	SYBR	None							Undetermined								TRUE	0.467582	TRUE	3	39	No Amp		0	Y	Y	Y	60.1538
75	G3	FALSE	BMVEC-shSIRT6-IgG	H3K56ac	UNKNOWN	SYBR	None							Undetermined								TRUE	0.467582	TRUE	3	11	No Amp		0	Y	N	Y	60.0002
87	H3	FALSE	BMVEC-shSIRT6-IgG	H3K56ac	UNKNOWN	SYBR	None							Undetermined								TRUE	0.467582	TRUE	3	39	No Amp		0	Y	Y	Y	60.0002

## Sheet: data analysis
FIG5F-HAPI	Vector			SIRT6			shNC			shSIRT6
H3	18.5	19.9	16.4	17.2	18.9	15.8	19.1	21.2	17.8	16.3	17.5	19.1
H3K9ac	7.6	6.4	8.8	3.8	3.2	4.6	8.1	7	6	15.6	14.1	17.2
H3K56ac	5.8	5	6.9	2.1	3.5	1.3	5.5	4.4	6.6	12.4	14.1	10.9
FIG5F-BMVEC	Vector			SIRT6			shNC			shSIRT6
H3	15.6	14.1	17.3	16.2	18.5	14.9	14.5	15.8	16.9	17.2	18.6	15.8
H3K9ac	5.3	6.5	4.1	2.8	2	3.6	5.5	4.4	6.6	11.6	10.5	9.1
H3K56ac	3.6	3	4.7	1.5	2.3	0.8	3.9	3	4.8	6.6	5.4	7.5
